# Supplementary material for: The hepato-ovarian axis: genetic evidence for a causal association between non-alcoholic fatty liver disease and polycystic ovary syndrome
Source: BMC Med. 2023 Feb 20;21:62. doi: 10.1186/s12916-023-02775-0 (PMC9940436; doi:10.1186/s12916-023-02775-0)
Supplement: Supplementary file 1 — Additional file 1: Table S1. Key characteristics of participating studies. Table S2. GWAS significant SNPs used as genetic instruments for fasting insulin and fasting glucose. Table S3. GWAS significant SNPs used as genetic instruments for serum SHBG levels and bioavailable testosterone levels in women. Table S4. Direct causal effects of NAFLD, fasting insulin, fasting glucose, serum SHBG levels, and serum bioavailable testosterone levels on PCOS risk via multivariable MR analysis. Table S5. Direct causal effects of NAFLD, fasting insulin, fasting glucose, and serum SHBG levels on serum bioavailable testosterone levels via multivariable MR analysis. Table S6. Direct causal effects of NAFLD, fasting insulin, and fasting glucose on serum SHBG levels via multivariable MR analysis. Table S7. Obesity-related genome-wide significant genetic variants. Table S8. Directional pleiotropy test using MR-Egger intercepts. Table S9. Horizontal pleiotropy test using MR-PRESSO. Table S10. Linkage disequilibrium score regression results on genetic correlations between NAFLD, fasting insulin, fasting glucose, SHBG, BT, and PCOS. Table S11. Indirect causal effects between NAFLD and PCOS via fasting insulin, serum SHBG levels, and serum bioavailable testosterone levels through step-wise MR analysis. [file 12916_2023_2775_MOESM1_ESM.xlsx]

## Sheet: Table S1
Table S1 Key characteristics of participating studies.
Study	Type	No. of Participants	Case definition / measurement	Unit	Transformation	Sex (% Female)	Age (SD)	Ancestry	Source
Primary datasets
NAFLD
NAFLD GWAS by Anstee et al.	Cases	1483	Liver biopsy	NA	Log odds	0.473	50.1 (13.0)	European	Anstee et al. 2020
	Controls	17781	General population			NA	NA
PCOS					Log odds
Rotterdam PCOS cohort	Cases	1184	NIH and Rotterdam	NA	Log odds	1	28.8 (4.8)	European	Hofman et al. 2014
	Controls	5799	Population based			1	60.5 (7.9)
London/Oxford	Cases	670	NIH and Rotterdam			1	32.1 (6.8)	European	Power et al. 1958
	Controls	1379	Population based			1	45 (0)
EGCUT	Cases	157	Rotterdam			1	30.7 (8.2)	European	Estonian Genome Centre, University of Tartu, Estonia
	Controls	2807	Population based			1	31.5 (7.3)
deCODE	Cases	658	NIH and Rotterdam			1	41.3 (8.7)	European	deCODE genetics, Inc. (Reykjavik, Iceland)
	Controls	6774	Population based			1	49 (9.9)
Chicago	Cases	984	NIH			1	28.6 (5.5)	European	NUgene Project and University of Chicago Clinical Research Center, IL, USA
	Controls	2963	Population based			1	46.8 (15.2)
Boston	Cases	485	NIH			1	28.4 (6.7)	European	Massachusetts General Hospital, Boston, USA
	Controls	407	Controls with regular menses and no hyperandrogenism			1	27.2 (6.5)
23andMe	Cases	5184	Self-reported PCOS			1	45.1 (13.6)	European	23andMe, Inc. (Mountain View, CA, USA)
	Controls	82759	Other participants in the 23andMe			1	51.1 (15.7)
Glycemic-related traits
Fasting insulin GWAS	Continuous phenotype	151013	Blood sample	pmol/L	natural log	NA	NA	European	Chen et al. 2021 (MAGIC)
Fasting glucose GWAS	Continuous phenotype	200622	Blood sample	mmol/L	NA	NA	NA
Sex hormones
UK Biobank SHBG GWAS	Continuous phenotype	189473	Blood sample	nmol/L	Inverse normal transformation of rank	1	NA	European	Ruth et al. 2020 (UK Biobank)
UK Biobank bioavailable testosterone GWAS	Continuous phenotype	188507	Blood sample	nmol/L	Natural log	1	NA
Replication datasets
UK Biobank NAFLD GWAS	Cases	5921	Individuals diagnosed with ICD-10 code K76.0	NA	Log odds	NA	NA	European	Sveinbjornsson et al. 2022 (UK Biobank)
	Controls	366616	Other participants in the study			NA	NA
FinnGen PCOS GWAS	Cases	797	Women diagnosed with ICD-10 code E28.2, ICD-9 code 256.4, or ICD-8 code 256.90	NA	Log odds	1	NA	European	Tyrmi et al. 2022; FinnGen study (data freeze release 6); Estonian Biobank (150K data freeze)
	Controls	140558	Other women without PCOS in the FinnGen study			1	NA
Estonian Biobank PCOS GWAS	Cases	2812	Women diagnosed with ICD-10 code E28.2			1	NA	European
	Controls	89230	Other women without PCOS in the Estonian Biobank			1	NA
"NA" indicates the sex and age information of the participants were not applicable/available in the original GWASs.
Abbreviations: GWAS, genome-wide association study; ICD, International Classification of Diseases; NAFLD, non-alcoholic fatty liver disease; NIH, National Institutes of Health; PCOS, polycystic ovary syndrome; SD, standard deviation; SHBG, sex hormone-binding globulin.

## Sheet: Table S2
Table S2 GWAS significant SNPs used as genetic instruments for fasting insulin and fasting glucose.
SNP	CHR	Position	EA	OA	EAF	Beta	SE	P value	F statistics	Exposure
rs6674544	1	219628973	A	G	0.574	0.0177	0.002	7.0E-21	78.3	FI
rs5017305	2	630902	A	T	0.236	0.0137	0.0026	1.1E-08	27.8	FI
rs1260326	2	27730940	T	C	0.413	-0.0231	0.0019	8.4E-38	147.8	FI
rs13389219	2	165528876	T	C	0.409	-0.0199	0.0019	5.8E-28	109.7	FI
rs2943646	2	227099534	A	G	0.377	-0.025	0.0019	8.5E-39	173.1	FI
rs17036126	3	12287863	T	C	0.129	0.0209	0.003	1.3E-10	48.5	FI
rs35000407	3	12351521	T	G	0.883	0.0258	0.0028	1.5E-21	84.9	FI
rs10865959	3	49891002	C	G	0.3	0.0138	0.0022	2.0E-08	39.3	FI
rs17331151	3	52844534	T	C	0.106	-0.0162	0.0031	1.5E-08	27.3	FI
rs11708067	3	123065778	A	G	0.823	-0.0135	0.0023	1.3E-09	34.5	FI
rs62271373	3	150066540	A	T	0.059	0.0256	0.0048	1.6E-08	28.4	FI
rs9884482	4	106081636	T	C	0.608	-0.0125	0.0019	2.9E-11	43.3	FI
rs11727676	4	145659064	T	C	0.916	-0.0203	0.0039	2.9E-08	27.1	FI
rs6855363	4	157670537	T	C	0.653	0.0125	0.002	4.0E-08	39.1	FI
rs4865796	5	53272664	A	G	0.707	0.0165	0.002	7.3E-17	68.1	FI
rs459193	5	55806751	A	G	0.285	-0.0181	0.0021	1.1E-18	74.3	FI
rs10050393	5	157918946	T	C	0.54	0.009	0.0019	4.8E-08	22.4	FI
rs116141873	6	34222201	T	G	0.032	0.0428	0.0059	1.4E-11	52.6	FI
rs2780215	6	34236973	A	G	0.958	0.0392	0.0063	1.1E-09	38.7	FI
rs6905288	6	43758873	A	G	0.602	0.0112	0.0019	7.7E-09	34.7	FI
rs1474696	6	127449246	A	G	0.524	-0.0147	0.0018	3.0E-16	66.7	FI
rs73013411	6	164126233	A	C	0.12	-0.018	0.0032	2.1E-08	31.6	FI
rs2108349	7	50786663	A	G	0.686	-0.0115	0.002	1.1E-08	33.1	FI
rs972283	7	130466854	A	G	0.456	-0.0105	0.0019	1.1E-08	30.5	FI
rs7012814	8	9173358	A	G	0.471	-0.0219	0.0019	8.3E-30	132.9	FI
rs13258890	8	23615445	T	C	0.748	0.0128	0.0025	2.8E-08	26.2	FI
rs75179845	9	136132954	T	C	0.921	-0.0216	0.0035	6.1E-11	38.1	FI
rs118164457	10	89680631	T	C	0.963	-0.0345	0.0057	3.9E-10	36.6	FI
rs7903146	10	114758349	T	C	0.307	-0.0116	0.0021	1.2E-09	30.5	FI
rs2845885	11	63869062	T	C	0.931	-0.0204	0.0039	1.2E-08	27.4	FI
rs6487237	12	21699928	A	C	0.79	0.0154	0.0026	4.7E-09	35.1	FI
rs1351394	12	66351826	T	C	0.471	-0.0111	0.0018	2.7E-09	38	FI
rs860598	12	102898446	A	G	0.824	0.0177	0.0025	6.9E-12	50.1	FI
rs7133378	12	124409502	A	G	0.339	-0.0127	0.002	6.0E-11	40.3	FI
rs12454712	18	60845884	T	C	0.602	0.0142	0.0025	1.8E-09	32.3	FI
rs731839	19	33899065	A	G	0.658	-0.0121	0.0019	3.9E-11	40.6	FI
rs1206760	20	45582472	A	G	0.522	-0.0112	0.0019	8.8E-10	34.7	FI
rs6662924	1	100894419	A	C	0.198	0.0143	0.0023	3.3E-10	38.7	FG
rs78132593	1	150868102	A	C	0.203	-0.0147	0.0022	2.6E-10	44.6	FG
rs2075423	1	214154719	T	G	0.376	-0.0161	0.0017	3.2E-21	89.7	FG
rs348330	1	229672955	A	G	0.631	-0.0122	0.002	3.0E-10	37.2	FG
rs1057394	2	27324036	A	G	0.625	-0.0124	0.0018	1.9E-12	47.5	FG
rs1260326	2	27730940	T	C	0.413	-0.0282	0.0017	4.5E-65	275.2	FG
rs111884754	2	43775309	A	C	0.055	-0.0248	0.0035	7.8E-15	50.2	FG
rs189548	2	54941112	A	G	0.723	-0.0123	0.002	2.8E-09	37.8	FG
rs180935712	2	169681425	A	G	0.011	0.057	0.0082	2.1E-11	48.3	FG
rs140809953	2	169681654	A	G	0.024	0.0369	0.0073	2.1E-08	25.6	FG
rs573225	2	169757541	A	G	0.673	0.0693	0.0017	0.0E+00	1661.8	FG
rs13389076	2	169789512	A	G	0.034	0.0609	0.0049	1.7E-36	154.5	FG
rs11708067	3	123065778	A	G	0.823	0.0281	0.002	1.6E-43	197.4	FG
rs16851397	3	141134818	A	G	0.955	0.0327	0.0042	1.3E-12	60.6	FG
rs17437560	3	152180329	T	C	0.11	-0.0175	0.0032	3.3E-08	29.9	FG
rs1604038	3	170709193	T	C	0.288	-0.0198	0.0018	4.5E-28	121	FG
rs6808574	3	187740523	T	C	0.394	-0.0127	0.0017	7.2E-14	55.8	FG
rs4862423	4	185726548	T	C	0.401	0.0123	0.0019	4.4E-10	41.9	FG
rs157512	5	55809127	T	C	0.73	0.0134	0.0021	5.4E-10	40.7	FG
rs7708285	5	76425867	A	G	0.686	-0.0133	0.0019	1.3E-09	49	FG
rs1820176	5	95696585	T	C	0.704	0.0247	0.002	1.9E-34	152.5	FG
rs3778321	6	7250270	A	G	0.176	-0.0186	0.0021	3.2E-17	78.4	FG
rs9348441	6	20680678	A	T	0.272	0.0176	0.0018	4.4E-20	95.6	FG
rs10305457	6	39034095	T	C	0.065	0.0235	0.0032	1.2E-14	53.9	FG
rs12055786	6	153431125	T	C	0.384	0.012	0.0017	1.2E-11	49.8	FG
rs17168486	7	14898282	T	C	0.176	0.028	0.0021	4.2E-36	177.8	FG
rs10487796	7	15063430	A	T	0.484	-0.0261	0.0016	4.6E-52	266.1	FG
rs2979422	7	44162355	T	C	0.869	-0.0243	0.0024	3.8E-26	102.5	FG
rs878521	7	44255643	A	G	0.249	0.0549	0.002	2.6E-174	753.5	FG
rs58925536	7	75654574	T	C	0.032	0.0306	0.0053	5.8E-09	33.3	FG
rs194518	7	89853149	A	G	0.52	0.0102	0.0018	8.8E-09	32.1	FG
rs7012637	8	9173209	A	G	0.47	-0.018	0.0017	9.7E-25	112.1	FG
rs12541643	8	81076874	T	C	0.479	0.0118	0.0019	4.5E-09	38.6	FG
rs896854	8	95960511	T	C	0.458	0.0099	0.0016	5.6E-09	38.3	FG
rs9650069	8	118204020	T	C	0.284	-0.0286	0.0018	8.3E-58	252.5	FG
rs10974438	9	4291928	A	C	0.62	-0.0198	0.0017	9.8E-31	135.7	FG
rs10811660	9	22134068	A	G	0.165	-0.0223	0.0022	7.9E-25	102.7	FG
rs16913693	9	111680359	T	G	0.971	0.0394	0.0049	2.8E-16	64.7	FG
rs507666	9	136149399	A	G	0.189	0.0164	0.0021	7.0E-17	61	FG
rs3829109	9	139256766	A	G	0.276	-0.0163	0.002	1.1E-15	66.4	FG
rs2839671	10	26505822	A	G	0.164	-0.016	0.0022	8.4E-14	52.9	FG
rs7095788	10	95384152	T	C	0.358	-0.0106	0.0018	2.0E-09	34.7	FG
rs12784552	10	113036354	A	G	0.924	0.0329	0.003	2.9E-31	120.3	FG
rs7903146	10	114758349	T	C	0.307	0.0259	0.0019	2.0E-35	185.8	FG
rs3842753	11	2181060	T	G	0.28	0.0134	0.0022	2.8E-09	37.1	FG
rs10838524	11	45870177	A	G	0.48	0.0238	0.0016	1.6E-40	221.3	FG
rs10838693	11	47350553	C	G	0.314	0.0177	0.0018	3.4E-23	96.7	FG
rs174583	11	61609750	T	C	0.375	-0.0168	0.0017	3.4E-22	97.7	FG
rs11603349	11	72460694	T	C	0.832	0.0236	0.0022	3.1E-25	115.1	FG
rs10830963	11	92708710	C	G	0.714	-0.0772	0.0019	1.4E-321	1650.9	FG
rs2657879	12	56865338	A	G	0.798	-0.0119	0.0022	7.3E-09	29.3	FG
rs4760278	12	57771153	A	C	0.181	-0.011	0.002	3.3E-08	30.2	FG
rs6538804	12	97848910	C	G	0.623	0.0142	0.0019	9.4E-14	55.9	FG
rs6489811	12	121893626	A	G	0.488	-0.011	0.0018	3.3E-09	37.3	FG
rs11610045	12	133063768	A	G	0.454	0.0144	0.0019	3.3E-13	57.4	FG
rs11619319	13	28487599	A	G	0.766	-0.0173	0.002	3.4E-20	74.8	FG
rs35889227	14	90055468	T	G	0.617	-0.013	0.0019	3.4E-10	46.8	FG
rs12888855	14	100830818	A	C	0.189	-0.0135	0.002	6.0E-12	45.6	FG
rs17270243	15	60862500	A	G	0.76	-0.0104	0.0021	3.6E-08	24.5	FG
rs7163757	15	62391608	T	C	0.433	-0.0217	0.0016	2.6E-36	183.9	FG
rs12898997	15	75090349	T	C	0.598	-0.0098	0.0017	4.6E-09	33.2	FG
rs7178572	15	77747190	A	G	0.321	-0.0121	0.0018	7.1E-10	45.2	FG
rs6598541	15	99271135	A	G	0.352	0.0114	0.0017	4.1E-12	45	FG
rs2238435	16	4014282	C	G	0.381	0.0112	0.0019	3.8E-09	34.7	FG
rs6113722	20	22557099	A	G	0.066	-0.0424	0.0044	7.7E-25	92.9	FG
rs17265513	20	39832628	T	C	0.796	-0.0158	0.0021	5.1E-14	56.6	FG
rs39713	22	30343186	T	C	0.062	-0.0169	0.0031	1.8E-08	29.7	FG
Genomic positions reported in the GWAS of FI and FG refer to human reference assembly (GRCh37/hg19).
Abbreviations: CHR, chromosome; EA, effect allele; EAF, effect allele frequency; FG, fasting glucose; FI, fasting insulin; OA, other allele; SE, standard error; SNP, single nucleotide polymorphism.

## Sheet: Table S3
Table S3 GWAS significant SNPs used as genetic instruments for serum SHBG levels and bioavailable testosterone levels in women.
SNP	CHR	Position	EA	OA	EAF	Beta	SE	P value	F statistics	Exposure
rs75077113	1	11214582	A	C	0.722	-0.010225	0.001599	5.2E-10	40.9	SHBG
rs2849025	1	23693422	T	C	0.255	-0.012253	0.001628	1.9E-15	56.6	SHBG
rs114165349	1	27021913	G	C	0.976	0.069513	0.004673	1.4E-52	221.3	SHBG
rs72663503	1	39969059	C	T	0.772	0.016695	0.001684	9.3E-25	98.3	SHBG
rs12121301	1	51038327	T	A	0.566	-0.008191	0.001427	2.9E-08	32.9	SHBG
rs17121841	1	61695452	A	G	0.925	-0.015432	0.002673	4.1E-10	33.3	SHBG
rs469721	1	91530001	C	T	0.803	0.012805	0.001783	4.9E-13	51.6	SHBG
rs113522898	1	93013863	G	A	0.355	-0.007945	0.001486	1.3E-08	28.6	SHBG
rs1762484	1	107613923	A	C	0.342	0.020841	0.0015	9.9E-46	193	SHBG
rs36209093	1	110229787	C	T	0.326	0.012758	0.001677	7.4E-14	57.9	SHBG
rs267733	1	150958836	A	G	0.839	0.01422	0.001918	1.1E-15	55	SHBG
rs35504625	1	154599778	C	G	0.523	-0.014048	0.001413	1.1E-22	98.8	SHBG
rs12059956	1	171063262	G	A	0.583	0.007777	0.001431	2.8E-09	29.5	SHBG
rs7519019	1	185038104	C	T	0.646	-0.008868	0.001477	1.8E-09	36	SHBG
rs4639796	1	197126649	G	A	0.84	0.016949	0.001925	5.4E-19	77.5	SHBG
rs10900446	1	205062361	G	A	0.617	0.009966	0.001456	2.2E-12	46.9	SHBG
rs2860075	1	214352015	A	G	0.36	0.010467	0.001471	7.8E-14	50.6	SHBG
rs3001032	1	219727779	T	C	0.68	-0.011986	0.001516	1.3E-15	62.5	SHBG
rs61830291	1	221001142	A	C	0.903	-0.013783	0.0024	5.3E-09	33	SHBG
rs1870927	1	226426337	T	A	0.378	-0.008081	0.001463	1.9E-09	30.5	SHBG
rs1260326	2	27730940	T	C	0.393	-0.034334	0.001445	3.0E-134	564.6	SHBG
rs3770776	2	37150793	A	G	0.58	-0.008706	0.001434	2.0E-09	36.9	SHBG
rs6736913	2	42510018	A	G	0.021	0.03368	0.004953	3.0E-13	46.2	SHBG
rs2160348	2	64909166	T	C	0.264	0.027652	0.001609	1.7E-67	295.4	SHBG
rs74814151	2	70462707	T	C	0.94	0.020384	0.003041	3.4E-12	44.9	SHBG
rs77704058	2	111928231	C	G	0.945	0.016941	0.003105	1.2E-08	29.8	SHBG
rs11688682	2	121347612	G	C	0.73	-0.0092	0.001646	4.1E-09	31.2	SHBG
rs1128249	2	165528624	G	T	0.608	-0.017074	0.001445	5.8E-35	139.6	SHBG
rs13427019	2	191564893	T	A	0.762	0.009715	0.001665	2.0E-09	34	SHBG
rs1047891	2	211540507	C	A	0.685	-0.014159	0.001516	9.6E-22	87.2	SHBG
rs78058190	2	219699999	G	A	0.949	0.023119	0.003632	2.8E-11	40.5	SHBG
rs2943654	2	227112754	C	T	0.355	0.014912	0.001474	8.3E-26	102.3	SHBG
rs1801282	3	12393125	C	G	0.88	-0.020285	0.002178	8.1E-23	86.7	SHBG
rs9849171	3	12622623	G	C	0.639	-0.008641	0.001478	1.4E-08	34.2	SHBG
rs6792725	3	24520283	A	G	0.308	-0.016867	0.001581	4.3E-29	113.8	SHBG
rs784504	3	39195260	G	C	0.188	-0.009506	0.001814	2.2E-08	27.5	SHBG
rs12496226	3	49734040	G	T	0.681	0.013026	0.001519	4.4E-18	73.5	SHBG
rs13059141	3	52841220	G	A	0.886	-0.012071	0.002227	3.5E-09	29.4	SHBG
rs13066991	3	70654472	C	A	0.751	-0.00899	0.001646	6.3E-09	29.8	SHBG
rs2176887	3	101105268	C	T	0.068	-0.014732	0.002836	3.5E-08	27	SHBG
rs2063517	3	122367241	G	T	0.759	0.00979	0.001667	7.0E-09	34.5	SHBG
rs687339	3	135932359	C	T	0.227	0.035581	0.001692	5.0E-102	442.2	SHBG
rs9844972	3	150097635	G	C	0.929	0.021349	0.002802	2.3E-15	58.1	SHBG
rs79287178	3	172294500	G	A	0.969	0.027996	0.004291	4.3E-12	42.6	SHBG
rs57158761	3	185371172	A	G	0.564	0.007454	0.001429	1.1E-08	27.2	SHBG
rs13108218	4	3443931	A	G	0.383	0.022474	0.00147	1.5E-55	233.7	SHBG
rs925098	4	17919811	G	A	0.265	0.00981	0.001608	7.6E-09	37.2	SHBG
rs955963	4	69330527	A	G	0.764	-0.008907	0.001687	2.1E-08	27.9	SHBG
rs6812193	4	77198986	C	T	0.623	-0.011118	0.001462	2.1E-14	57.8	SHBG
rs13150068	4	88203828	A	G	0.564	0.017217	0.001432	6.3E-36	144.6	SHBG
rs11097198	4	89731033	C	T	0.537	0.009212	0.001422	5.9E-11	42	SHBG
rs10009145	4	100047929	G	A	0.542	0.007604	0.001428	1.0E-08	28.4	SHBG
rs9884397	4	103864660	G	A	0.555	-0.009951	0.001453	1.4E-11	46.9	SHBG
rs7678138	4	120106766	G	A	0.874	0.01144	0.002141	3.1E-08	28.6	SHBG
rs28925904	4	144359490	C	T	0.975	0.028266	0.004509	7.9E-11	39.3	SHBG
rs10027275	4	148981496	G	C	0.259	0.008582	0.00163	2.7E-08	27.7	SHBG
rs28712547	4	157646955	A	G	0.679	-0.009551	0.001518	2.0E-10	39.6	SHBG
rs76610881	4	159719955	A	G	0.891	-0.021634	0.002272	5.0E-22	90.7	SHBG
rs255755	5	53307772	A	G	0.73	0.01204	0.001608	1.6E-14	56.1	SHBG
rs40270	5	55804552	A	C	0.227	0.01887	0.001692	1.6E-29	124.4	SHBG
rs13179413	5	55868097	C	T	0.717	0.011418	0.001603	6.4E-13	50.7	SHBG
rs34358	5	74965122	G	A	0.345	0.011144	0.001493	1.2E-14	55.7	SHBG
rs1876633	5	90235367	A	G	0.338	0.008785	0.001499	8.1E-09	34.3	SHBG
rs3749748	5	127350549	C	T	0.753	-0.010691	0.001653	1.8E-10	41.8	SHBG
rs1650548	5	158027575	G	C	0.768	0.010667	0.001694	5.8E-11	39.7	SHBG
rs6556402	5	158600346	G	A	0.316	-0.007808	0.001528	1.9E-08	26.1	SHBG
rs6879874	5	176730775	A	T	0.276	-0.007729	0.001589	2.8E-08	23.7	SHBG
rs12192672	6	7229619	G	A	0.703	-0.009527	0.001556	1.2E-10	37.5	SHBG
rs75499503	6	26145217	C	T	0.78	-0.011851	0.001739	3.7E-12	46.4	SHBG
rs3130487	6	31723389	C	T	0.147	0.015256	0.002004	2.2E-14	58	SHBG
rs199746610	6	34364965	C	A	0.967	-0.025933	0.004027	2.1E-12	41.5	SHBG
rs6458236	6	41672639	A	G	0.733	0.008493	0.001613	2.1E-08	27.7	SHBG
rs6939861	6	41703041	G	A	0.738	0.018882	0.001637	8.5E-32	133	SHBG
rs11967262	6	43760327	C	G	0.512	0.009413	0.001424	3.9E-12	43.7	SHBG
rs111761261	6	130376810	T	C	0.392	0.008386	0.0015	3.3E-08	31.3	SHBG
rs199607859	6	139835418	G	T	0.406	-0.010113	0.001451	6.5E-12	48.6	SHBG
rs1738386	6	151990235	T	C	0.62	-0.008585	0.00147	3.4E-10	34.1	SHBG
rs555754	6	160769423	G	A	0.532	-0.016467	0.001426	2.0E-36	133.3	SHBG
rs3778970	7	2143208	C	A	0.602	0.007703	0.00145	2.3E-08	28.2	SHBG
rs12673873	7	26379388	C	T	0.875	0.011059	0.002146	1.8E-08	26.6	SHBG
rs799157	7	73020301	T	C	0.043	0.020725	0.003487	4.0E-10	35.3	SHBG
rs1229498	7	81568750	T	G	0.275	0.01117	0.001614	1.6E-12	47.9	SHBG
rs4268041	7	98005538	A	G	0.18	-0.038716	0.001849	5.7E-104	438.4	SHBG
rs10238028	7	99208899	A	G	0.933	-0.018811	0.002845	1.0E-11	43.7	SHBG
rs6706	7	100471044	C	T	0.816	-0.018336	0.001828	3.2E-24	100.6	SHBG
rs11556924	7	129663496	C	T	0.611	-0.012161	0.001456	6.4E-16	69.8	SHBG
rs157935	7	130585553	T	G	0.697	-0.010221	0.001548	1.9E-11	43.6	SHBG
rs114949263	7	150498245	T	C	0.889	-0.015111	0.002264	7.9E-12	44.5	SHBG
rs9987289	8	9183358	A	G	0.092	-0.02152	0.002453	1.5E-19	77	SHBG
rs12543287	8	42334511	G	C	0.628	-0.010556	0.001477	3.5E-14	51.1	SHBG
rs13277751	8	59415337	T	G	0.358	-0.010774	0.001489	1.7E-13	52.4	SHBG
rs13266989	8	64705462	C	G	0.598	-0.00762	0.001448	1.6E-08	27.7	SHBG
rs7822342	8	81246699	A	G	0.41	-0.010667	0.001446	4.1E-15	54.4	SHBG
rs150539196	8	81399180	A	G	0.964	-0.048544	0.003945	1.6E-35	151.4	SHBG
rs440837	8	81461974	A	G	0.794	-0.02601	0.001759	2.4E-57	218.6	SHBG
rs2223054	8	116999486	T	C	0.43	0.010977	0.001436	3.4E-16	58.4	SHBG
rs11786083	8	145050358	G	A	0.625	-0.007379	0.001471	4.3E-08	25.2	SHBG
rs568656	9	4133874	A	C	0.649	-0.011057	0.001546	3.0E-12	51.2	SHBG
rs4567095	9	4309006	C	T	0.691	-0.008579	0.00154	3.0E-09	31	SHBG
rs820504	9	6668278	G	A	0.864	0.012604	0.002077	3.7E-10	36.8	SHBG
rs296890	9	86595731	C	A	0.744	-0.025432	0.001631	2.6E-55	243.1	SHBG
rs4876993	9	92281403	T	C	0.488	0.007732	0.001421	7.7E-09	29.6	SHBG
rs62580767	9	113035152	T	C	0.82	-0.011247	0.001847	2.9E-12	37.1	SHBG
rs7036103	9	113187049	G	A	0.682	0.009024	0.001521	3.5E-09	35.2	SHBG
rs2004354	9	123487903	A	G	0.306	0.011245	0.001546	3.9E-14	52.9	SHBG
rs9697210	9	131468740	G	A	0.854	0.016137	0.002014	1.7E-16	64.2	SHBG
rs7854289	9	137159472	C	G	0.407	-0.00786	0.001446	4.5E-09	29.5	SHBG
rs67816242	9	137268441	T	C	0.22	0.015282	0.001721	8.8E-19	78.8	SHBG
rs77503049	10	5256758	C	T	0.845	0.020859	0.00196	6.0E-30	113.3	SHBG
rs59558216	10	63678588	T	A	0.732	-0.012393	0.00162	9.4E-14	58.5	SHBG
rs10822163	10	65124098	C	G	0.527	-0.046515	0.00142	5.5E-257	1073	SHBG
rs72812190	10	70989210	C	T	0.829	0.010354	0.001898	1.4E-09	29.8	SHBG
rs1782652	10	81074125	T	A	0.619	0.012181	0.001476	5.2E-16	68.1	SHBG
rs11186721	10	93641908	C	A	0.473	-0.011733	0.001424	4.7E-18	67.9	SHBG
rs12263369	10	94823343	C	T	0.408	0.010481	0.00144	1.9E-13	53	SHBG
rs10882714	10	97827752	T	C	0.639	-0.008481	0.001478	5.7E-10	32.9	SHBG
rs112672290	10	122850155	A	G	0.913	0.016854	0.002531	1.1E-11	44.3	SHBG
rs60016595	11	321371	T	C	0.696	0.009147	0.001598	2.8E-09	32.8	SHBG
rs3842763	11	2179204	G	T	0.761	-0.013437	0.001686	6.5E-16	63.5	SHBG
rs6486122	11	13361524	C	T	0.31	0.015212	0.001536	4.4E-24	98.1	SHBG
rs2351958	11	16248020	C	A	0.612	0.010636	0.001459	9.3E-15	53.1	SHBG
rs174537	11	61552680	G	T	0.654	0.013981	0.001492	2.2E-21	87.8	SHBG
rs3015966	11	65217589	T	C	0.667	0.012359	0.001507	1.5E-18	67.3	SHBG
rs551243	11	66074483	G	C	0.531	0.008253	0.001426	2.0E-08	33.5	SHBG
rs7117818	11	69285250	C	T	0.771	-0.015357	0.00169	1.3E-21	82.6	SHBG
rs12287551	11	82792297	A	T	0.855	0.011408	0.002018	4.9E-08	32	SHBG
rs12575636	11	95311260	T	G	0.812	0.013139	0.001821	1.3E-13	52.1	SHBG
rs138526953	11	118793479	C	A	0.978	0.023944	0.004945	3.5E-08	23.4	SHBG
rs4938642	11	119099906	G	C	0.926	-0.015895	0.002707	2.4E-09	34.5	SHBG
rs76895963	12	4384844	T	G	0.979	-0.072962	0.005449	1.0E-44	179.3	SHBG
rs11045806	12	21314736	G	A	0.812	-0.010629	0.001825	9.8E-09	33.9	SHBG
rs4149056	12	21331549	T	C	0.849	0.026923	0.001979	4.1E-45	185.1	SHBG
rs12318598	12	25407726	A	G	0.916	0.022239	0.002561	2.8E-20	75.4	SHBG
rs35763453	12	46215895	T	C	0.941	0.017332	0.003106	1.6E-08	31.1	SHBG
rs864899	12	51221127	A	G	0.415	0.013476	0.001447	5.6E-22	86.7	SHBG
rs11172134	12	57645789	T	A	0.797	-0.013656	0.001764	2.2E-15	59.9	SHBG
rs10878596	12	67685907	G	A	0.396	-0.007651	0.00145	1.8E-08	27.8	SHBG
rs1585705	12	69792102	C	A	0.31	-0.009985	0.00154	1.2E-10	42	SHBG
rs61934152	12	93603336	T	C	0.847	0.012529	0.002001	1.9E-10	39.2	SHBG
rs117116521	12	100377485	A	C	0.979	0.035201	0.005004	2.7E-13	49.5	SHBG
rs34436647	12	100816980	G	A	0.622	0.011849	0.001466	3.2E-18	65.3	SHBG
rs6220	12	102794515	G	A	0.284	0.012067	0.001572	1.4E-14	58.9	SHBG
rs7298698	12	103520884	T	C	0.532	0.026098	0.001421	7.9E-82	337.3	SHBG
rs7304705	12	111438001	A	G	0.922	-0.027821	0.002639	3.0E-26	111.1	SHBG
rs2393791	12	121423956	C	T	0.379	-0.01215	0.001459	1.5E-18	69.3	SHBG
rs112303588	12	121706242	G	C	0.966	-0.023703	0.004221	3.7E-08	31.5	SHBG
rs4930724	12	124423817	T	C	0.671	-0.010086	0.001508	6.4E-13	44.7	SHBG
rs825453	12	124508758	A	T	0.392	0.011275	0.001454	2.9E-15	60.1	SHBG
rs2812208	13	50707087	G	C	0.978	-0.037051	0.004905	1.1E-15	57.1	SHBG
rs1239945	13	51107757	G	A	0.458	0.008747	0.001428	1.0E-09	37.5	SHBG
rs12868517	13	58727633	T	G	0.755	-0.009037	0.001664	1.5E-08	29.5	SHBG
rs34210072	14	23685442	G	A	0.81	-0.012502	0.001817	2.0E-12	47.3	SHBG
rs11621792	14	24871926	C	T	0.548	0.024848	0.001441	5.4E-71	297.3	SHBG
rs72683923	14	50735947	T	C	0.98	-0.034535	0.005034	1.1E-12	47.1	SHBG
rs2239222	14	73011885	A	G	0.651	-0.008847	0.001501	5.8E-10	34.7	SHBG
rs13379043	14	74250126	T	C	0.722	-0.010021	0.001618	9.3E-11	38.4	SHBG
rs28929474	14	94844947	C	T	0.98	-0.062739	0.005068	9.8E-34	153.3	SHBG
rs17580	14	94847262	T	A	0.952	-0.023101	0.003331	3.8E-12	48.1	SHBG
rs2494748	14	105258892	C	T	0.384	0.012916	0.001464	7.6E-20	77.8	SHBG
rs8033077	15	35266501	C	T	0.279	0.010027	0.00159	6.0E-11	39.8	SHBG
rs11637595	15	40387728	C	T	0.724	0.009159	0.001607	9.9E-09	32.5	SHBG
rs68062403	15	43398108	A	G	0.328	0.008263	0.001537	4.6E-08	28.9	SHBG
rs139974673	15	44027885	T	C	0.974	0.048142	0.004496	7.9E-30	114.7	SHBG
rs62023531	15	53168857	C	T	0.901	0.022525	0.002391	6.2E-22	88.8	SHBG
rs79391862	15	53739426	A	C	0.986	0.073754	0.006119	9.0E-35	145.3	SHBG
rs17184382	15	63792486	A	C	0.574	-0.013442	0.001434	4.9E-21	87.9	SHBG
rs79240050	15	96667048	G	A	0.97	-0.028118	0.004388	2.3E-10	41.1	SHBG
rs56332871	15	96714816	C	A	0.728	-0.037937	0.001603	7.3E-134	560.1	SHBG
rs12599288	16	11822066	T	C	0.706	0.009145	0.001568	6.4E-10	34	SHBG
rs4122352	16	15174571	G	A	0.704	-0.011033	0.001564	1.4E-13	49.8	SHBG
rs12935701	16	30026748	C	T	0.598	0.008707	0.001451	2.1E-10	36	SHBG
rs62033400	16	53811788	A	G	0.607	0.011329	0.001458	3.5E-15	60.4	SHBG
rs77147683	16	71623594	C	A	0.767	-0.008766	0.001686	5.8E-09	27	SHBG
rs2925979	16	81534790	T	C	0.3	-0.013376	0.001553	2.5E-20	74.2	SHBG
rs2255441	16	83988831	A	G	0.471	-0.008341	0.001429	5.0E-10	34.1	SHBG
rs12926107	16	88004092	A	G	0.544	0.01155	0.00143	2.6E-17	65.2	SHBG
rs140215187	17	7092533	A	G	0.971	0.027873	0.004693	9.1E-09	35.3	SHBG
rs12947017	17	7318935	C	T	0.598	-0.062477	0.00145	0.0E+00	1856.5	SHBG
rs17880847	17	7573897	T	A	0.987	0.108914	0.006219	2.3E-72	306.7	SHBG
rs1794287	17	7578837	A	G	0.111	-0.056139	0.002217	6.7E-144	641.2	SHBG
rs117915383	17	7615575	G	T	0.964	-0.034019	0.003768	1.4E-21	81.5	SHBG
rs547040680	17	7738526	T	G	0.994	0.432619	0.00951	0.0E+00	2069.4	SHBG
rs12952818	17	17988591	G	A	0.385	-0.015097	0.001448	4.9E-27	108.7	SHBG
rs12943365	17	29680526	C	G	0.391	-0.008834	0.001426	3.0E-10	38.4	SHBG
rs56017620	17	45525905	A	G	0.461	0.017246	0.001407	2.3E-34	150.2	SHBG
rs35981831	17	47303222	T	G	0.976	0.024352	0.004533	4.5E-08	28.9	SHBG
rs369322961	17	47398246	G	T	0.913	-0.067072	0.002476	1.4E-166	733.8	SHBG
rs8178824	17	64224775	C	T	0.97	0.041749	0.004105	1.5E-26	103.4	SHBG
rs7217661	17	65266562	T	C	0.481	0.008345	0.001396	2.0E-10	35.7	SHBG
rs72844546	17	73149850	C	T	0.346	0.009695	0.00146	7.8E-12	44.1	SHBG
rs10153315	17	79481772	T	C	0.581	0.009242	0.001413	9.2E-11	42.8	SHBG
rs9905991	17	80052073	A	G	0.443	-0.008163	0.001402	6.6E-09	33.9	SHBG
rs1217569	18	55081839	G	A	0.789	0.013616	0.001767	8.2E-16	59.4	SHBG
rs6567160	18	57829135	T	C	0.767	0.010016	0.001683	2.1E-10	35.4	SHBG
rs7240326	18	60917351	T	C	0.429	-0.007632	0.001443	3.3E-08	28	SHBG
rs1736189	19	2816339	A	G	0.713	-0.022008	0.00157	6.1E-48	196.5	SHBG
rs4804416	19	7223848	T	G	0.572	0.018319	0.001436	2.1E-39	162.7	SHBG
rs8107967	19	7972615	A	G	0.433	-0.009983	0.001434	2.6E-13	48.5	SHBG
rs202200760	19	17346854	G	C	0.961	-0.078812	0.004002	6.6E-94	387.8	SHBG
rs273492	19	18237882	G	A	0.744	0.012734	0.001629	1.5E-15	61.1	SHBG
rs12973258	19	19488718	T	C	0.815	0.010234	0.001835	5.4E-09	31.1	SHBG
rs62102718	19	33891013	A	T	0.715	0.010645	0.001578	8.5E-13	45.5	SHBG
rs2018519	19	35559787	T	C	0.819	-0.019475	0.001848	2.4E-28	111.1	SHBG
rs157581	19	45395714	T	C	0.784	-0.013117	0.001728	9.0E-15	57.6	SHBG
rs34255979	19	46384830	C	T	0.879	-0.027337	0.002185	3.9E-36	156.5	SHBG
rs2921552	19	48104647	T	A	0.26	-0.010093	0.00163	6.5E-10	38.3	SHBG
rs2618567	20	17844492	G	T	0.341	0.009416	0.001503	2.9E-10	39.2	SHBG
rs13042148	20	32298286	C	T	0.845	0.014483	0.001966	2.8E-14	54.3	SHBG
rs1883707	20	32552587	C	T	0.418	0.009663	0.001447	2.7E-13	44.6	SHBG
rs6129784	20	39885529	T	C	0.792	-0.010705	0.001758	9.7E-10	37.1	SHBG
rs6073431	20	43040569	C	T	0.468	-0.01657	0.001452	1.5E-32	130.2	SHBG
rs4810580	20	45594295	T	G	0.782	0.010034	0.001735	1.4E-08	33.4	SHBG
rs16995626	20	49540925	T	C	0.928	-0.016979	0.002753	2.9E-10	38	SHBG
rs6011058	20	62356627	C	T	0.326	0.008563	0.00152	1.2E-09	31.7	SHBG
rs4680	22	19951271	G	A	0.484	0.010554	0.001427	2.1E-13	54.7	SHBG
rs4820091	22	21940189	T	G	0.818	-0.014231	0.001863	2.0E-15	58.4	SHBG
rs695272	22	28856760	T	C	0.336	0.009833	0.001516	2.2E-11	42.1	SHBG
rs757869	22	30764453	G	A	0.294	0.014048	0.001566	8.7E-21	80.5	SHBG
rs3747207	22	44324855	G	A	0.786	-0.018691	0.001736	4.0E-27	115.9	SHBG
rs1989147	1	7909373	C	T	0.807	0.023551	0.003226	7.0E-14	53.3	BT
rs114165349	1	27021913	C	G	0.024	0.093099	0.008356	3.8E-28	124.1	BT
rs12135478	1	39539043	G	A	0.331	0.015094	0.002707	8.8E-09	31.1	BT
rs6684361	1	101737743	C	T	0.307	0.039529	0.002755	5.4E-48	205.9	BT
rs351370	1	113054659	T	C	0.587	0.016218	0.002564	1.5E-10	40	BT
rs12564492	1	168234645	A	G	0.703	0.015348	0.002766	5.0E-09	30.8	BT
rs2266782	1	171076966	A	G	0.417	0.016146	0.002558	2.6E-11	39.8	BT
rs2152318	1	179293511	T	C	0.245	0.031795	0.002937	1.8E-27	117.2	BT
rs34269793	2	12555164	C	T	0.053	0.033339	0.005669	2.2E-10	34.6	BT
rs62144584	2	25004937	T	C	0.728	0.018855	0.002843	1.6E-10	44	BT
rs13030651	2	43508205	G	A	0.449	0.016589	0.002547	7.0E-12	42.4	BT
rs13430258	2	62535082	G	T	0.534	0.015506	0.00254	1.9E-10	37.3	BT
rs590097	2	111934107	G	T	0.646	0.033964	0.002649	4.9E-38	164.4	BT
rs11683361	2	112380559	G	C	0.807	0.022285	0.003204	2.1E-12	48.4	BT
rs78058190	2	219699999	A	G	0.051	0.040866	0.0065	2.0E-10	39.5	BT
rs3732218	2	234627304	G	A	0.918	0.025207	0.004619	3.1E-08	29.8	BT
rs573833	3	10534247	T	C	0.463	0.014826	0.002539	4.8E-09	34.1	BT
rs62231822	3	14423060	C	T	0.901	0.028871	0.004261	8.3E-12	45.9	BT
rs6792725	3	24520283	A	G	0.308	0.017291	0.002825	5.0E-10	37.5	BT
rs6788984	3	41107173	A	G	0.856	0.020068	0.003641	2.4E-08	30.4	BT
rs62263023	3	48260304	A	T	0.091	0.028119	0.004399	7.0E-11	40.9	BT
rs687339	3	135932359	T	C	0.773	0.039572	0.003023	4.1E-39	171.4	BT
rs7633673	3	152084243	G	A	0.594	0.018352	0.002573	2.6E-13	50.9	BT
rs4368453	3	156852141	T	C	0.302	0.017073	0.002782	3.6E-09	37.7	BT
rs4690098	4	3447156	T	C	0.235	0.0266	0.00304	4.0E-18	76.6	BT
rs12645584	4	17919066	T	C	0.731	0.016934	0.002859	3.9E-09	35.1	BT
rs71633359	4	88183820	C	T	0.318	0.022601	0.002787	4.0E-16	65.8	BT
rs17287714	4	159871166	T	C	0.882	0.022087	0.003959	3.7E-08	31.1	BT
rs12189146	5	35239886	G	A	0.95	0.032007	0.005799	1.8E-08	30.5	BT
rs40270	5	55804552	C	A	0.773	0.018959	0.003018	4.0E-10	39.5	BT
rs34341	5	74934009	T	A	0.576	0.01492	0.002565	2.9E-09	33.8	BT
rs1119208	5	76488613	C	T	0.649	0.017453	0.00266	1.2E-11	43.1	BT
rs168189	5	77974427	T	C	0.28	0.020283	0.002838	5.4E-13	51.1	BT
rs12658172	5	124205385	G	C	0.842	0.030321	0.003518	1.8E-18	74.3	BT
rs1432679	5	158244083	C	T	0.446	0.013352	0.00255	4.7E-08	27.4	BT
rs13153019	5	176782218	C	T	0.249	0.01775	0.002945	2.3E-09	36.3	BT
rs9379084	6	7231843	A	G	0.116	0.022499	0.004084	2.9E-08	30.3	BT
rs4712976	6	25842203	C	T	0.732	0.018633	0.002859	3.3E-11	42.5	BT
rs28641793	6	31974355	A	C	0.012	0.084071	0.011824	6.2E-14	50.6	BT
rs62396733	6	41679691	T	C	0.137	0.021334	0.003683	5.7E-09	33.6	BT
rs1214759	6	43352980	G	A	0.679	0.018082	0.002714	2.8E-12	44.4	BT
rs2397112	6	52684333	A	G	0.574	0.01613	0.002564	4.0E-10	39.6	BT
rs9399469	6	144318529	A	T	0.622	0.019808	0.002627	2.6E-14	56.9	BT
rs4869893	6	157117322	C	A	0.282	0.015507	0.002815	1.1E-08	30.3	BT
rs45446698	7	99332948	T	G	0.958	0.161091	0.00634	5.1E-148	645.6	BT
rs7780066	7	137801915	A	G	0.793	0.022782	0.003123	3.1E-13	53.2	BT
rs9987289	8	9183358	A	G	0.092	0.033664	0.004378	5.5E-15	59.1	BT
rs10504255	8	59398461	G	A	0.337	0.017398	0.002687	6.1E-10	41.9	BT
rs113347955	8	97136852	G	A	0.976	0.044584	0.008354	1.2E-08	28.5	BT
rs35783704	8	105966258	A	G	0.101	0.032659	0.004244	4.7E-16	59.2	BT
rs11784903	8	116979531	C	T	0.526	0.013555	0.002549	3.6E-08	28.3	BT
rs12543598	8	143955318	T	G	0.446	0.019906	0.002546	6.6E-15	61.1	BT
rs12683780	9	16252807	A	C	0.669	0.017948	0.002768	4.7E-12	42	BT
rs10757893	9	29599001	A	G	0.575	0.013743	0.002601	9.3E-09	27.9	BT
rs61237993	9	34130435	A	G	0.128	0.029402	0.003798	1.6E-15	59.9	BT
rs61856128	10	5063382	C	A	0.704	0.0346	0.002798	1.4E-36	152.9	BT
rs1171617	10	61467182	T	G	0.767	0.029502	0.002996	3.6E-23	97	BT
rs7089122	10	93647412	T	C	0.178	0.024365	0.003321	1.7E-14	53.8	BT
rs9527	10	104623578	C	T	0.758	0.023035	0.00296	5.9E-15	60.6	BT
rs7078330	10	122834163	T	C	0.088	0.031282	0.004474	5.7E-13	48.9	BT
rs6486122	11	13361524	T	C	0.69	0.016701	0.00274	1.7E-09	37.2	BT
rs11031005	11	30226356	C	T	0.144	0.02297	0.003625	1.5E-10	40.2	BT
rs113172275	11	62905115	C	T	0.066	0.049151	0.005115	1.4E-22	92.3	BT
rs11235688	11	72947934	G	A	0.583	0.016468	0.002578	7.0E-12	40.8	BT
rs850294	11	123437669	T	C	0.114	0.033703	0.004015	5.2E-18	70.5	BT
rs56196860	12	2908330	C	A	0.969	0.047541	0.007245	1.4E-10	43.1	BT
rs76895963	12	4384844	T	G	0.979	0.087548	0.009739	5.5E-21	80.8	BT
rs4149056	12	21331549	C	T	0.151	0.042562	0.003537	3.0E-35	144.8	BT
rs11047261	12	24257228	G	A	0.041	0.036619	0.006368	6.4E-09	33.1	BT
rs56205943	12	57679414	G	A	0.759	0.020918	0.002956	3.9E-13	50.1	BT
rs10778215	12	103537266	A	T	0.472	0.024324	0.002544	2.6E-22	91.4	BT
rs7139079	12	121415293	G	A	0.407	0.022089	0.002583	1.1E-16	73.1	BT
rs2954111	12	122134415	C	T	0.361	0.016668	0.002637	3.1E-10	40	BT
rs629042	13	22318506	C	G	0.607	0.028407	0.002605	7.4E-29	118.9	BT
rs17245822	13	73131694	C	A	0.373	0.013936	0.002648	3.6E-08	27.7	BT
rs11621792	14	24871926	T	C	0.452	0.024536	0.002568	1.4E-22	91.3	BT
rs112635299	14	94838142	G	T	0.979	0.102348	0.008859	1.1E-31	133.5	BT
rs17580	14	94847262	T	A	0.952	0.040183	0.005937	6.9E-12	45.8	BT
rs7183977	15	40377092	C	T	0.348	0.028591	0.002679	7.8E-27	113.9	BT
rs10851395	15	40718534	C	T	0.524	0.018932	0.002537	1.1E-13	55.7	BT
rs149624078	15	53728710	T	C	0.014	0.079119	0.011062	3.1E-12	51.2	BT
rs62025141	15	79850183	A	G	0.855	0.026343	0.003672	1.2E-13	51.5	BT
rs56332871	15	96714816	C	A	0.728	0.029882	0.002858	9.7E-27	109.3	BT
rs388430	16	4135562	C	T	0.683	0.016729	0.002711	2.6E-10	38.1	BT
rs8046391	16	30836648	C	G	0.272	0.017085	0.002845	8.8E-10	36.1	BT
rs58072681	16	81590541	C	T	0.07	0.061088	0.004998	8.3E-36	149.4	BT
rs11078597	17	1618363	T	C	0.814	0.019298	0.003241	5.0E-09	35.5	BT
rs727428	17	7537792	T	C	0.444	0.094782	0.00254	8.3E-309	1392.5	BT
rs11653686	17	47362991	C	T	0.913	0.065683	0.004486	8.3E-48	214.4	BT
rs34931250	17	66879927	C	T	0.939	0.039947	0.005286	3.1E-15	57.1	BT
rs117327231	18	71916636	A	C	0.023	0.097159	0.008479	2.8E-31	131.3	BT
rs1640272	19	2800192	A	T	0.713	0.021193	0.002806	3.7E-14	57	BT
rs7248104	19	7224431	G	A	0.584	0.015696	0.002577	4.5E-10	37.1	BT
rs202200760	19	17346854	G	C	0.961	0.062739	0.007143	2.3E-19	77.1	BT
rs1688043	19	35553341	C	T	0.066	0.040656	0.005099	1.9E-16	63.6	BT
rs11879227	19	46193351	A	G	0.817	0.020059	0.003279	1.0E-09	37.4	BT
rs6020423	20	48909667	C	T	0.76	0.025008	0.002967	2.3E-18	71	BT
rs62223042	21	40683740	G	A	0.375	0.015334	0.002627	1.1E-09	34.1	BT
rs6008259	22	46633782	G	A	0.821	0.020801	0.00331	5.3E-11	39.5	BT
Genomic positions reported in the GWAS of SHBG and BT refer to human reference assembly (GRCh37/hg19).
Abbreviations: BT, bioavailable testosterone; CHR, chromosome; EA, effect allele; EAF, effect allele frequency; OA, other allele; SE, standard error; SHBG, sex hormone-binding globulin; SNP, single nucleotide polymorphism.

## Sheet: Table S4
Table S4 Direct causal effects of NAFLD, fasting insulin, fasting glucose, serum SHBG levels, and serum bioavailable testosterone levels on PCOS risk via multivariable MR analysis.
Exposure	Outcome	No. of IVs	Beta	SE	OR (95% CI)	P value	Conditional F statistics
MVMR analysis results using primary datasets
Exposure 1: NAFLD (GWAS by Anstee et al.)	PCOS (GWAS by Day et al.)	372	0.1010	0.0270	1.11 (1.05, 1.17)	<0.001	3.05907
Exposure 2: Fasting insulin		372	1.1351	0.3146	3.11 (1.68, 5.76)	<0.001	6.61899
Exposure 3: Fasting glucose		372	-0.1143	0.1977	0.89 (0.61, 1.31)	0.564	26.361
Exposure 4: SHBG levels in women		372	0.1944	0.2636	1.21 (0.72, 2.04)	0.461	11.1317
Exposure 5: BT levels in women		372	0.6441	0.2049	1.90 (1.27, 2.85)	0.002	8.445
MVMR analysis results using replication datasets
Exposure 1: NAFLD (UKB GWAS)	PCOS (FinnGen & EstBB GWAS)	370	0.0482	0.0450	1.05 (0.96, 1.15)	0.285	2.89668
Exposure 2: Fasting insulin		370	0.6052	0.2548	1.83 (1.11, 3.02)	0.018	6.16248
Exposure 3: Fasting glucose		370	0.0713	0.1593	1.07 (0.79, 1.47)	0.655	25.4183
Exposure 4: SHBG levels in women		370	-0.2977	0.1972	0.74 (0.50, 1.09)	0.132	8.79571
Exposure 5: BT levels in women		370	0.3224	0.1656	1.38 (1.00, 1.91)	0.052	9.22047
MVMR analysis results using primary datasets (without excluding obesity-related SNPs)
Exposure 1: NAFLD (GWAS by Anstee et al.)	PCOS (GWAS by Day et al.)	399	0.1025	0.0266	1.11 (1.05, 1.17)	<0.001	3.09257
Exposure 2: Fasting insulin		399	1.1678	0.2960	3.21 (1.80, 5.74)	<0.001	7.50684
Exposure 3: Fasting glucose		399	-0.0592	0.2009	0.94 (0.64, 1.40)	0.768	24.7063
Exposure 4: SHBG levels in women		399	0.2020	0.2518	1.22 (0.75, 2.00)	0.423	11.0592
Exposure 5: BT levels in women		399	0.6828	0.2070	1.98 (1.32, 2.97)	0.001	8.15783
MVMR analysis results using replication datasets (without excluding obesity-related SNPs)
Exposure 1: NAFLD (UKB GWAS)	PCOS (FinnGen & EstBB GWAS)	396	0.0482	0.0433	1.05 (0.96, 1.14)	0.266	3.39777
Exposure 2: Fasting insulin		396	0.5402	0.2392	1.72 (1.07, 2.74)	0.024	6.38291
Exposure 3: Fasting glucose		396	0.0761	0.1591	1.08 (0.79, 1.47)	0.633	23.6995
Exposure 4: SHBG levels in women		396	-0.2130	0.1898	0.81 (0.56, 1.17)	0.262	8.90172
Exposure 5: BT levels in women		396	0.3572	0.1644	1.43 (1.04, 1.97)	0.030	8.75276
Abbreviations: BT, bioavailable testosterone; CI, confidence interval; IVs, instrumental variables; MVMR, multivariable Mendelian randomization; OR, odds ratio; SE, standard error; SHBG, sex hormone-binding globulin

## Sheet: Table S5
Table S5 Direct causal effects of NAFLD, fasting insulin, fasting glucose, and serum SHBG levels on serum bioavailable testosterone levels via multivariable MR analysis.
Exposure	Outcome	No. of IVs	Beta	SE	Beta (95% CI)	P value	Conditional F statistics
MVMR analysis results using primary datasets
Exposure 1: NAFLD (GWAS by Anstee et al.)	BT levels in women	291	-0.0026	0.0035	-0.003 (-0.009, 0.004)	0.449	3.4934
Exposure 2: Fasting insulin		291	0.0476	0.0382	0.048 (-0.027, 0.123)	0.214	8.40261
Exposure 3: Fasting glucose		291	0.0263	0.0236	0.026 (-0.020, 0.073)	0.267	34.1489
Exposure 4: SHBG levels in women		291	-0.9287	0.0207	-0.929 (-0.969, -0.888)	<0.001	53.4143
MVMR analysis results using replication datasets
Exposure 1: NAFLD (UKB GWAS)	BT levels in women	290	-0.0103	0.0071	-0.010 (-0.024, 0.004)	0.150	3.31781
Exposure 2: Fasting insulin		290	0.0713	0.0393	0.071 (-0.006, 0.148)	0.070	7.29836
Exposure 3: Fasting glucose		290	0.0267	0.0240	0.027 (-0.020, 0.074)	0.267	33.0537
Exposure 4: SHBG levels in women		290	-0.9235	0.0204	-0.924 (-0.964, -0.883)	<0.001	11.1374
MVMR analysis results using primary datasets (without excluding obesity-related SNPs)
Exposure 1: NAFLD (GWAS by Anstee et al.)	BT levels in women	314	-0.0038	0.0034	-0.004 (-0.010, 0.003)	0.261	3.54398
Exposure 2: Fasting insulin		314	0.0303	0.0355	0.030 (-0.039, 0.100)	0.394	9.52693
Exposure 3: Fasting glucose		314	0.0321	0.0237	0.032 (-0.014, 0.079)	0.177	31.672
Exposure 4: SHBG levels in women		314	-0.9169	0.0201	-0.917 (-0.956, -0.877)	<0.001	44.6997
MVMR analysis results using replication datasets (without excluding obesity-related SNPs)
Exposure 1: NAFLD (UKB GWAS)	BT levels in women	312	-0.0092	0.0068	-0.009 (-0.023, 0.004)	0.176	3.29479
Exposure 2: Fasting insulin		312	0.0414	0.0369	0.041 (-0.031, 0.114)	0.264	7.34235
Exposure 3: Fasting glucose		312	0.0256	0.0240	0.026 (-0.021, 0.073)	0.286	30.619
Exposure 4: SHBG levels in women		312	-0.9184	0.0200	-0.918 (-0.958, -0.879)	<0.001	10.9595
Abbreviations: BT, bioavailable testosterone; CI, confidence interval; IVs, instrumental variables; MVMR, multivariable Mendelian randomization; SE, standard error; SHBG, sex hormone-binding globulin.

## Sheet: Table S6
Table S6 Direct causal effects of NAFLD, fasting insulin, and fasting glucose on serum SHBG levels via multivariable MR analysis.
Exposure	Outcome	No. of IVs	Beta	SE	Beta (95% CI)	P value	Conditional F statistics
MVMR analysis results using primary datasets
Exposure 1: NAFLD (GWAS by Anstee et al.)	SHBG levels in women	103	-0.0062	0.0084	-0.006 (-0.023, 0.010)	0.468	4.62046
Exposure 2: Fasting insulin		103	-0.2799	0.0737	-0.280 (-0.424, -0.135)	<0.001	21.2071
Exposure 3: Fasting glucose		103	-0.0605	0.0411	-0.060 (-0.141, 0.020)	0.144	90.9962
MVMR analysis results using replication datasets
Exposure 1: NAFLD (UKB GWAS)	SHBG levels in women	103	-0.0332	0.0140	-0.033 (-0.061, -0.006)	0.020	5.97159
Exposure 2: Fasting insulin		103	-0.2425	0.0731	-0.243 (-0.386, -0.099)	0.001	13.9107
Exposure 3: Fasting glucose		103	-0.0657	0.0389	-0.066 (-0.142, 0.011)	0.095	87.8538
MVMR analysis results using primary datasets (without excluding obesity-related SNP)
Exposure 1: NAFLD (GWAS by Anstee et al.)	SHBG levels in women	104	-0.0150	0.0086	-0.015 (-0.032, 0.002)	0.083	4.97414
Exposure 2: Fasting insulin		104	-0.2391	0.0773	-0.239 (-0.391, -0.088)	0.003	21.9754
Exposure 3: Fasting glucose		104	-0.0497	0.0434	-0.050 (-0.135, 0.035)	0.255	87.9606
MVMR analysis results using replication datasets (without excluding obesity-related SNP)
Exposure 1: NAFLD (UKB GWAS)	SHBG levels in women	104	-0.0358	0.0133	-0.036 (-0.062, -0.010)	0.008	6.37754
Exposure 2: Fasting insulin		104	-0.2398	0.0727	-0.240 (-0.382, -0.097)	0.001	14.2753
Exposure 3: Fasting glucose		104	-0.0665	0.0388	-0.067 (-0.143, 0.010)	0.090	87.8513
Abbreviations: CI, confidence interval; IVs, instrumental variables; MVMR, multivariable Mendelian randomization; SE, standard error; SHBG, sex hormone-binding globulin.

## Sheet: Table S7
Table S7 Obesity-related genome-wide significant genetic variants.
SNP	LD_SNP	r2	Beta	SE (95% CI)	P value	Traits	PMID / Study accession	Year	Source
rs1128249	rs1128249	1.00			4.5E-10	Waist hip ratio	20935629	2010	Phenoscanner
rs1128249	rs1128249	1.00	-0.044	0.0073	1.1E-09	Waist hip ratio in females	23754948	2013	Phenoscanner
rs1128249	rs13389219	1.00			3.0E-08	Waist hip ratio	23563607	2013	Phenoscanner
rs1128249	rs1128249	1.00	-0.049	0.0057	1.1E-17	Waist hip ratio adjusted for BMI in females greater than 50 years of age	26426971	2015	Phenoscanner
rs1128249	rs1128249	1.00	-0.059	0.0072	2.8E-16	Waist hip ratio adjusted for BMI in females less than or equal to 50 years of age	26426971	2015	Phenoscanner
rs1128249	rs1128249	1.00	-0.021	0.0034	1.6E-09	Waist hip ratio	25673412	2015	Phenoscanner
rs1128249		NA	0.052 unit increase	[0.043-0.061]	2.0E-29	BMI-adjusted waist-hip ratio	GCST002782	2015-02-12	GWAS Catalog
rs1128249		NA	0.0276 unit increase	[0.021-0.034]	2.0E-15	BMI-adjusted waist-hip ratio	GCST002782	2015-02-12	GWAS Catalog
rs1128249		NA	0.0526 unit increase	[0.044-0.061]	5.0E-31	BMI-adjusted waist-hip ratio	GCST002782	2015-02-12	GWAS Catalog
rs1128249		NA	0.0283 unit increase	[0.022-0.035]	1.0E-16	BMI-adjusted waist-hip ratio	GCST002782	2015-02-12	GWAS Catalog
rs1128249	rs1128249	1.00	-0.0288	0.0042	4.7E-12	Waist hip ratio adjusted for physical activity	28448500	2017	Phenoscanner
rs1128249	rs1128249	1.00	-0.0293	0.0038	9.9E-15	Waist hip ratio adjusted for smoking	28443625	2017	Phenoscanner
rs1128249	rs1128249	1.00	-0.0291	0.0047	7.1E-10	Waist hip ratio in physically active indivdiuals	28448500	2017	Phenoscanner
rs1128249	rs1128249	1.00	0.0515	0.004684	4.0E-28	Waist to hip ratio adjusted for BMI adjusted for smoking behaviour	28443625	2017	Phenoscanner
rs1128249	rs10195252	0.97	-0.034	0.004768	1.0E-12	Waist to hip ratio adjusted for BMI in active individuals	28448500	2017	Phenoscanner
rs1128249	rs1128249	1.00	0.0203	0.003422	3.0E-09	Waist to hip ratio adjusted for BMI in non smokers	28443625	2017	Phenoscanner
rs1128249	rs10195252	0.97			2.0E-25	Waist to hip ratio adjusted for BMI joint analysis for main effect and physical activity interaction	28448500	2017	Phenoscanner
rs1128249	rs1128249	1.00			2.0E-09	Waist to hip ratio adjusted for BMI joint analysis main effects and smoking interaction	28443625	2017	Phenoscanner
rs1128249	rs10195252	0.97	-0.0554	0.005468	4.0E-24	Waist to hip ratio adjusted for body mass index	28448500	2017	Phenoscanner
rs11879227	rs2287019	0.99			1.9E-16	Body mass index	20935630	2010	Phenoscanner
rs11879227	rs2287019	0.99			3.0E-08	Body mass index 25 kgm2	23563607	2013	Phenoscanner
rs11879227	rs2287019	0.99			1.6E-12	Body mass index 30 kgm2	23563607	2013	Phenoscanner
rs11879227	rs2287019	0.99			4.3E-11	Body mass index 35 kgm2	23563607	2013	Phenoscanner
rs11879227	rs2287019	0.99	0.03619	0.006589	3.9E-08	Body mass index	23754948	2013	Phenoscanner
rs11879227	rs2287019	0.99	0.036	0.0042	4.6E-18	Body mass index	25673413	2015	Phenoscanner
rs11879227	rs2287019	0.99	0.026	0.0045	4.3E-09	Waist hip ratio	25673412	2015	Phenoscanner
rs11879227	rs2287019	0.99	0.0298	0.0052	7.7E-09	Body mass index adjusted for physical activity	28448500	2017	Phenoscanner
rs11879227	rs2287019	0.99	0.0273	0.005	4.9E-08	Body mass index adjusted for smoking	28443625	2017	Phenoscanner
rs11879227	rs2287019	0.99	0.032	0.0058	2.7E-08	Body mass index in physically active indivdiuals	28448500	2017	Phenoscanner
rs11879227	rs11672660	0.90	0.0321	0.005352	2.0E-09	Body mass index in physically active individuals	28448500	2017	Phenoscanner
rs11879227	rs11672660	0.90			3.0E-09	Body mass index joint analysis main effects and physical activity interaction	28448500	2017	Phenoscanner
rs11879227	rs11672660	0.90	0.0305	0.004716	1.0E-10	Body mass index	28448500	2017	Phenoscanner
rs11879227	rs2287019	0.99	0.028	0.0028	1.4E-23	Body mass index	29273807	2018	Phenoscanner
rs11967262	rs998584	0.95			3.2E-09	Waist hip ratio	20935629	2010	Phenoscanner
rs11967262	rs998584	0.95			3.2E-09	Waist hip ratio	20935629	2010	Phenoscanner
rs11967262	rs998584	0.95	-0.048	0.0082	3.3E-09	Waist hip ratio in females	23754948	2013	Phenoscanner
rs11967262	rs998584	0.95	-0.057	0.0063	1.5E-19	Waist hip ratio adjusted for BMI in females greater than 50 years of age	26426971	2015	Phenoscanner
rs11967262	rs998584	0.95	-0.064	0.0083	2.3E-14	Waist hip ratio adjusted for BMI in females less than or equal to 50 years of age	26426971	2015	Phenoscanner
rs11967262	rs998584	0.95	-0.029	0.0037	5.0E-15	Waist hip ratio	25673412	2015	Phenoscanner
rs11967262	rs998584	0.95	-0.0375	0.0043	1.5E-18	Waist hip ratio adjusted for physical activity	28448500	2017	Phenoscanner
rs11967262	rs1358980	0.87	-0.0378	0.0039	3.7E-22	Waist hip ratio adjusted for smoking	28443625	2017	Phenoscanner
rs11967262	rs998584	0.95	-0.0411	0.0049	6.1E-17	Waist hip ratio in physically active indivdiuals	28448500	2017	Phenoscanner
rs11967262	rs1358980	0.87	-0.0363	0.003726	2.0E-22	Waist to hip ratio adjusted for BMI adjusted for smoking behaviour	28443625	2017	Phenoscanner
rs11967262	rs998584	0.95	-0.0411	0.004913	6.0E-17	Waist to hip ratio adjusted for BMI in active individuals	28448500	2017	Phenoscanner
rs11967262	rs1358980	0.87	-0.0193	0.003439	2.0E-08	Waist to hip ratio adjusted for BMI in non smokers	28443625	2017	Phenoscanner
rs11967262	rs998584	0.95			1.0E-18	Waist to hip ratio adjusted for BMI joint analysis for main effect and physical activity interaction	28448500	2017	Phenoscanner
rs11967262	rs1358980	0.87			3.0E-08	Waist to hip ratio adjusted for BMI joint analysis main effects and smoking interaction	28443625	2017	Phenoscanner
rs11967262	rs998584	0.95	-0.0503	0.005316	3.0E-21	Waist to hip ratio adjusted for body mass index	28448500	2017	Phenoscanner
rs1239945		NA	'-	'-	5.0E-16	BMI-adjusted waist-hip ratio	GCST009858	2019-10-24	GWAS Catalog
rs1239945		NA	0.0200698 unit decrease	[0.014-0.026]	2.0E-10	BMI-adjusted waist-hip ratio	GCST012230	2021-05-21	GWAS Catalog
rs1239945		NA	0.0193539 unit decrease	[0.013-0.025]	7.0E-10	BMI-adjusted waist-hip ratio	GCST012228	2021-05-21	GWAS Catalog
rs13266989	rs11997548	1.00	0.013	0.0023	3.5E-08	Body mass index	29273807	2018	Phenoscanner
rs17184382		NA	0.0157142 unit decrease	[0.01-0.021]	4.0E-08	BMI-adjusted waist-hip ratio	GCST90020025	2021-05-21	GWAS Catalog
rs17184382		NA	0.0160738 unit decrease	[0.01-0.022]	2.0E-08	BMI-adjusted waist-hip ratio	GCST90020027	2021-05-21	GWAS Catalog
rs1801282		NA	0.0237 unit increase	[0.018-0.029]	1.0E-16	body mass index	GCST008129	2017-12-22	GWAS Catalog
rs1801282	rs1801282	1.00	-0.025	0.0035	3.2E-13	Body mass index	29273807	2018	Phenoscanner
rs1801282		NA	0.023 unit decrease	[NR]	2.0E-09	body mass index	GCST006368	2018-08-14	GWAS Catalog
rs2068834	rs2068834	1.00			1.2E-09	Body mass index	22885924	2012	Phenoscanner
rs2925979	rs2925979	1.00	0.035	0.0061	1.7E-08	Waist hip ratio adjusted for BMI in females greater than 50 years of age	26426971	2015	Phenoscanner
rs2925979		NA	0.0342 unit increase	[0.025-0.044]	7.0E-13	BMI-adjusted waist-hip ratio	GCST002782	2015-02-12	GWAS Catalog
rs2925979		NA	0.0323 unit increase	[0.023-0.042]	3.0E-11	BMI-adjusted waist-hip ratio	GCST002782	2015-02-12	GWAS Catalog
rs2925979	rs2925979	1.00	0.0357	0.00552	1.0E-10	Waist to hip ratio adjusted for BMI adjusted for smoking behaviour	28443625	2017	Phenoscanner
rs2925979	rs2925979	1.00			2.0E-08	Waist to hip ratio adjusted for BMI joint analysis for main effect and physical activity interaction	28448500	2017	Phenoscanner
rs2925979	rs2925979	1.00	0.0317	0.005649	2.0E-08	Waist to hip ratio adjusted for body mass index	28448500	2017	Phenoscanner
rs2925979		NA	0.0317 unit increase	[0.021-0.043]	2.0E-08	BMI-adjusted waist-hip ratio, physical activity measurement	GCST004576	2017-04-27	GWAS Catalog
rs2925979		NA	0.0215 unit increase	[0.018-0.025]	2.0E-31	waist-hip ratio	GCST008997	2018-09-14	GWAS Catalog
rs2925979		NA	0.0215 unit increase	[0.018-0.025]	2.0E-31	waist-hip ratio	GCST008996	2018-09-14	GWAS Catalog
rs2925979		NA	0.0265 unit increase	[0.023-0.03]	7.0E-46	BMI-adjusted waist-hip ratio	GCST008994	2018-09-14	GWAS Catalog
rs2925979		NA	0.024 unit increase	[0.02-0.028]	2.0E-37	BMI-adjusted waist-hip ratio	GCST008733	2018-12-01	GWAS Catalog
rs2925979		NA	'-	'-	1.0E-34	waist-hip ratio	GCST007067	2018-12-27	GWAS Catalog
rs2925979		NA	'-	'-	9.0E-41	BMI-adjusted waist-hip ratio	GCST009858	2019-10-24	GWAS Catalog
rs2925979		NA	0.0495027 unit increase	[0.043-0.056]	4.0E-58	BMI-adjusted waist-hip ratio	GCST90020025	2021-05-21	GWAS Catalog
rs2925979		NA	0.0494952 unit increase	[0.043-0.056]	4.0E-58	BMI-adjusted waist-hip ratio	GCST90020027	2021-05-21	GWAS Catalog
rs2943654	rs2972147	0.99	0.03	0.0051	3.3E-09	Body mass index in males greater than 50 years of age	26426971	2015	Phenoscanner
rs3001032	rs3001032	1.00			1.6E-11	Waist hip ratio	20935629	2010	Phenoscanner
rs3001032	rs3001032	1.00			1.6E-11	Waist hip ratio	20935629	2010	Phenoscanner
rs3001032	rs3001032	1.00	-0.053	0.0077	4.7E-12	Waist hip ratio in females	23754948	2013	Phenoscanner
rs3001032	rs3001032	1.00	-0.2	0.034	8.2E-09	Waist hip ratio tails	23563607	2013	Phenoscanner
rs3001032	rs3001032	1.00	-0.065	0.0069	4.4E-21	Waist hip ratio adjusted for BMI in females greater than 50 years of age	26426971	2015	Phenoscanner
rs3001032	rs3001032	1.00	-0.063	0.0089	1.4E-12	Waist hip ratio adjusted for BMI in females less than or equal to 50 years of age	26426971	2015	Phenoscanner
rs3001032	rs3001032	1.00	-0.031	0.0045	1.1E-11	Waist hip ratio	25673412	2015	Phenoscanner
rs3001032	rs3001032	1.00	-0.0386	0.0048	1.6E-15	Waist hip ratio adjusted for physical activity	28448500	2017	Phenoscanner
rs3001032	rs3001032	1.00	-0.0367	0.0045	4.9E-16	Waist hip ratio adjusted for smoking	28443625	2017	Phenoscanner
rs3001032	rs3001032	1.00	-0.0457	0.0053	9.6E-18	Waist hip ratio in non-smokers	28443625	2017	Phenoscanner
rs3001032	rs3001032	1.00	-0.0422	0.0055	1.1E-14	Waist hip ratio in physically active indivdiuals	28448500	2017	Phenoscanner
rs34341	rs34341	1.00	-0.0237	0.0038	4.5E-10	Body mass index	25673413	2015	Phenoscanner
rs34341	rs34341	1.00	-0.0218	0.004	4.7E-08	Body mass index adjusted for smoking	28443625	2017	Phenoscanner
rs34358	rs34358	1.00	0.0228	0.0033	2.3E-12	Body mass index	25673413	2015	Phenoscanner
rs34358	rs34359	0.99	0.026	0.004	9.8E-11	Body mass index adjusted for smoking	28443625	2017	Phenoscanner
rs34358	rs34359	0.99	0.0256	0.0046	2.5E-08	Body mass index in non-smokers	28443625	2017	Phenoscanner
rs3749748		NA	0.0162 unit decrease	[0.012-0.02]	1.0E-14	BMI-adjusted waist-hip ratio	GCST008994	2018-09-14	GWAS Catalog
rs3842763		NA	'-	'-	2.0E-08	waist-hip ratio	GCST007067	2018-12-27	GWAS Catalog
rs40270	rs157843	0.84	-0.0276	0.0048	8.5E-09	Waist hip ratio adjusted for smoking	28443625	2017	Phenoscanner
rs429358		NA	0.0346 unit increase	[0.029-0.04]	4.0E-37	waist-hip ratio	GCST008998	2018-09-14	GWAS Catalog
rs429358		NA	0.0346 unit increase	[0.029-0.04]	4.0E-37	waist-hip ratio	GCST008996	2018-09-14	GWAS Catalog
rs429358		NA	'-	'-	4.0E-18	waist-hip ratio	GCST007067	2018-12-27	GWAS Catalog
rs429358		NA	'-	'-	3.0E-19	BMI-adjusted waist-hip ratio	GCST009858	2019-10-24	GWAS Catalog
rs429358		NA	0.0262381 unit decrease	[0.019-0.034]	2.0E-11	BMI-adjusted waist-hip ratio	GCST90020025	2021-05-21	GWAS Catalog
rs429358		NA	0.0257463 unit decrease	[0.018-0.033]	4.0E-11	BMI-adjusted waist-hip ratio	GCST90020027	2021-05-21	GWAS Catalog
rs4930724	rs4930724	1.00	-0.0328	0.0048	5.0E-12	Waist hip ratio adjusted for physical activity	28448500	2017	Phenoscanner
rs4930724	rs4930724	1.00	-0.0249	0.0044	1.8E-08	Waist hip ratio adjusted for smoking	28443625	2017	Phenoscanner
rs4930724	rs4930724	1.00	-0.0313	0.0052	2.2E-09	Waist hip ratio in non-smokers	28443625	2017	Phenoscanner
rs4930724	rs4930724	1.00	-0.0406	0.0054	3.8E-14	Waist hip ratio in physically active indivdiuals	28448500	2017	Phenoscanner
rs56196860		NA	0.0357 unit decrease	[0.024-0.047]	6.0E-10	BMI-adjusted waist-hip ratio	GCST008995	2018-09-14	GWAS Catalog
rs56196860		NA	'-	'-	9.0E-12	waist-hip ratio	GCST007067	2018-12-27	GWAS Catalog
rs56196860		NA	'-	'-	4.0E-11	BMI-adjusted waist-hip ratio	GCST009858	2019-10-24	GWAS Catalog
rs56196860		NA	0.0556616 unit decrease	[0.038-0.073]	4.0E-10	BMI-adjusted waist-hip ratio	GCST012230	2021-05-21	GWAS Catalog
rs56196860		NA	0.0552938 unit decrease	[0.038-0.073]	6.0E-10	BMI-adjusted waist-hip ratio	GCST012228	2021-05-21	GWAS Catalog
rs61830291		NA	'-	'-	1.0E-08	BMI-adjusted waist-hip ratio	GCST009858	2019-10-24	GWAS Catalog
rs62033400	rs17817449	1.00			1.2E-23	Body mass index	19557197	2009	Phenoscanner
rs62033400	rs17817449	1.00			3.7E-60	Body mass index	20935630	2010	Phenoscanner
rs62033400	rs17817449	1.00			1.2E-14	Body mass index	21935397	2011	Phenoscanner
rs62033400	rs17817449	1.00	-0.073	0.0063	3.3E-31	Body mass index in females	23754948	2013	Phenoscanner
rs62033400	rs17817449	1.00	-0.085	0.0064	2.6E-40	Body mass index in males	23754948	2013	Phenoscanner
rs62033400	rs17817449	1.00	-0.3	0.026	6.5E-31	Body mass index tails	23563607	2013	Phenoscanner
rs62033400	rs17817449	1.00	-0.07891	0.00449	3.8E-69	Body mass index	23754948	2013	Phenoscanner
rs62033400	rs17817449	1.00	-0.056	0.0077	2.6E-13	Waist hip ratio in males	23754948	2013	Phenoscanner
rs62033400	rs17817449	1.00	-0.04627	0.00522	7.7E-19	Waist hip ratio	23754948	2013	Phenoscanner
rs62033400		NA	0.08 kg/m2 increase	[0.060-0.100]	2.0E-14	body mass index	GCST002227	2013-10-08	GWAS Catalog
rs62033400	rs17817449	1.00	-0.074	0.0047	1.7E-56	Body mass index in females greater than 50 years of age	26426971	2015	Phenoscanner
rs62033400	rs17817449	1.00	-0.083	0.0059	4.3E-45	Body mass index in females less than or equal to 50 years of age	26426971	2015	Phenoscanner
rs62033400	rs17817449	1.00	-0.07	0.005	1.8E-44	Body mass index in males greater than 50 years of age	26426971	2015	Phenoscanner
rs62033400	rs17817449	1.00	-0.1	0.0066	3.6E-52	Body mass index in males less than or equal to 50 years of age	26426971	2015	Phenoscanner
rs62033400	rs17817449	1.00	-0.0781	0.0031	1.5E-139	Body mass index	25673413	2015	Phenoscanner
rs62033400	rs17817449	1.00	-0.041	0.0033	3.8E-35	Waist hip ratio	25673412	2015	Phenoscanner
rs62033400	rs17817449	1.00	-0.0751	0.0037	0.0E+00	Body mass index adjusted for physical activity	28448500	2017	Phenoscanner
rs62033400	rs17817449	1.00	-0.0733	0.0034	7.2E-102	Body mass index adjusted for smoking	28443625	2017	Phenoscanner
rs62033400	rs17817449	1.00	-0.0702	0.0039	1.1E-71	Body mass index in non-smokers	28443625	2017	Phenoscanner
rs62033400	rs17817449	1.00	-0.0698	0.0042	0.0E+00	Body mass index in physically active indivdiuals	28448500	2017	Phenoscanner
rs62033400	rs17817449	1.00	-0.0893	0.0077	2.4E-31	Body mass index in physically inactive indivdiuals	28448500	2017	Phenoscanner
rs62033400	rs17817449	1.00	-0.093	0.0073	1.6E-37	Body mass index in smokers	28443625	2017	Phenoscanner
rs62033400	rs17817449	1.00	-0.076	0.0024	1.2E-229	Body mass index	29273807	2018	Phenoscanner
rs62102718		NA	0.0199897 unit decrease	[0.013-0.027]	8.0E-09	BMI-adjusted waist-hip ratio	GCST012230	2021-05-21	GWAS Catalog
rs62102718		NA	0.0208291 unit decrease	[0.014-0.028]	2.0E-09	BMI-adjusted waist-hip ratio	GCST012228	2021-05-21	GWAS Catalog
rs6567160	rs6567160	1.00			1.8E-22	Body mass index	20935630	2010	Phenoscanner
rs6567160	rs571312	1.00			9.8E-32	Body mass index 25 kgm2	23563607	2013	Phenoscanner
rs6567160	rs571312	1.00			1.2E-30	Body mass index 30 kgm2	23563607	2013	Phenoscanner
rs6567160	rs571312	1.00			5.5E-20	Body mass index 35 kgm2	23563607	2013	Phenoscanner
rs6567160	rs6567160	1.00	0.055	0.0073	3.1E-14	Body mass index in females	23754948	2013	Phenoscanner
rs6567160	rs6567160	1.00	0.055	0.0076	4.7E-13	Body mass index in males	23754948	2013	Phenoscanner
rs6567160	rs6567160	1.00	0.2	0.032	1.2E-09	Body mass index tails	23563607	2013	Phenoscanner
rs6567160	rs6567160	1.00	0.055	0.005265	1.5E-25	Body mass index	23754948	2013	Phenoscanner
rs6567160		NA	0.09 kg/m2 increase	[0.070-0.110]	8.0E-19	body mass index	GCST002227	2013-10-08	GWAS Catalog
rs6567160	rs6567160	1.00	0.045	0.0055	4.4E-16	Body mass index in females greater than 50 years of age	26426971	2015	Phenoscanner
rs6567160	rs6567160	1.00	0.068	0.0069	4.8E-23	Body mass index in females less than or equal to 50 years of age	26426971	2015	Phenoscanner
rs6567160	rs6567160	1.00	0.044	0.0057	7.1E-15	Body mass index in males greater than 50 years of age	26426971	2015	Phenoscanner
rs6567160	rs6567160	1.00	0.071	0.0078	5.9E-20	Body mass index in males less than or equal to 50 years of age	26426971	2015	Phenoscanner
rs6567160	rs6567160	1.00	0.0556	0.0036	3.9E-53	Body mass index	25673413	2015	Phenoscanner
rs6567160	rs6567160	1.00	0.025	0.004	5.9E-10	Waist hip ratio	25673412	2015	Phenoscanner
rs6567160		NA	0.056 kg/m2 increase	[0.049-0.063]	7.0E-59	body mass index	GCST002783	2015-02-12	GWAS Catalog
rs6567160		NA	0.056 kg/m2 increase	[0.049-0.063]	4.0E-53	body mass index	GCST002783	2015-02-12	GWAS Catalog
rs6567160		NA	0.055 kg/m2 increase	[0.045-0.064]	5.0E-30	body mass index	GCST002783	2015-02-12	GWAS Catalog
rs6567160		NA	0.056 kg/m2 increase	[0.047-0.065]	5.0E-34	body mass index	GCST002783	2015-02-12	GWAS Catalog
rs6567160		NA	0.053833127 unit decrease	'-	9.0E-66	body mass index	GCST005951	2015-10-01	GWAS Catalog
rs6567160		NA	0.054 unit increase	[0.044-0.064]	1.0E-28	body mass index	GCST006802	2016-03-10	GWAS Catalog
rs6567160	rs6567160	1.00	0.0577	0.0044	0.0E+00	Body mass index adjusted for physical activity	28448500	2017	Phenoscanner
rs6567160	rs6567160	1.00	0.0552	0.004	1.5E-43	Body mass index adjusted for smoking	28443625	2017	Phenoscanner
rs6567160	rs6567160	1.00	0.0552	0.0046	1.3E-33	Body mass index in non-smokers	28443625	2017	Phenoscanner
rs6567160	rs6567160	1.00	0.0564	0.0049	9.8E-31	Body mass index in physically active indivdiuals	28448500	2017	Phenoscanner
rs6567160	rs6567160	1.00	0.0621	0.0091	7.3E-12	Body mass index in physically inactive indivdiuals	28448500	2017	Phenoscanner
rs6567160	rs571312	1.00	0.0603	0.008692	4.0E-12	Body mass index in physically inactive individuals	28448500	2017	Phenoscanner
rs6567160	rs6567160	1.00	0.0594	0.0084	1.3E-12	Body mass index in smokers	28443625	2017	Phenoscanner
rs6567160	rs571312	1.00			5.0E-24	Body mass index joint analysis main effects and physical activity interaction	28448500	2017	Phenoscanner
rs6567160	rs6567160	1.00			4.0E-28	Body mass index joint analysis main effects and smoking interaction	28443625	2017	Phenoscanner
rs6567160	rs571312	1.00	0.0646	0.00616	1.0E-25	Body mass index	28448500	2017	Phenoscanner
rs6567160		NA	0.0088 unit decrease	[0.0068-0.0108]	2.0E-18	body mass index	GCST009764	2017-12-21	GWAS Catalog
rs6567160	rs571312	1.00	0.048	0.0026	1.0E-73	Body mass index	29273807	2018	Phenoscanner
rs6567160		NA	0.052 unit decrease	[NR]	7.0E-70	body mass index	GCST006368	2018-08-14	GWAS Catalog
rs6567160		NA	0.0552 unit decrease	[0.051-0.059]	8.0E-184	body mass index	GCST009003	2018-09-14	GWAS Catalog
rs6567160		NA	0.0552 unit decrease	[0.051-0.059]	8.0E-184	body mass index	GCST009001	2018-09-14	GWAS Catalog
rs6567160		NA	0.0552 unit decrease	[0.051-0.059]	8.0E-184	body mass index	GCST009004	2018-09-14	GWAS Catalog
rs6567160		NA	0.0263 unit decrease	[0.022-0.03]	3.0E-39	waist-hip ratio	GCST008996	2018-09-14	GWAS Catalog
rs6567160		NA	'-	'-	1.0E-125	body mass index	GCST007039	2018-12-27	GWAS Catalog
rs6567160		NA	'-	'-	7.0E-126	body mass index	GCST009871	2019-10-24	GWAS Catalog
rs6567160		NA	0.0518 unit increase	[0.047-0.056]	3.0E-118	body mass index	GCST90018947	2021-09-30	GWAS Catalog
rs6567160		NA	0.0528 unit decrease	[0.047-0.058]	3.0E-75	body mass index	GCST90103755	2022-01-20	GWAS Catalog
rs687339	rs645040	0.98	-0.017	0.0026	5.5E-11	Body mass index	29273807	2018	Phenoscanner
rs727428		NA	0.0105 unit increase	[0.007-0.014]	5.0E-09	waist-hip ratio	GCST008997	2018-09-14	GWAS Catalog
rs727428		NA	0.0158 unit increase	[0.012-0.019]	4.0E-18	BMI-adjusted waist-hip ratio	GCST008994	2018-09-14	GWAS Catalog
rs727428		NA	0.016 unit increase	[0.012-0.02]	2.0E-18	BMI-adjusted waist-hip ratio	GCST008733	2018-12-01	GWAS Catalog
rs727428		NA	'-	'-	2.0E-17	BMI-adjusted waist-hip ratio	GCST009858	2019-10-24	GWAS Catalog
rs727428		NA	0.022714 unit increase	[0.017-0.028]	1.0E-15	BMI-adjusted waist-hip ratio	GCST90020025	2021-05-21	GWAS Catalog
rs727428		NA	0.0231022 unit increase	[0.018-0.029]	4.0E-16	BMI-adjusted waist-hip ratio	GCST90020027	2021-05-21	GWAS Catalog
rs76895963		NA	'-	'-	8.0E-09	body mass index	GCST007039	2018-12-27	GWAS Catalog
rs78058190		NA	'-	'-	6.0E-13	waist-hip ratio	GCST007067	2018-12-27	GWAS Catalog
rs825453	rs825453	1.00	0.036	0.0065	2.9E-08	Waist hip ratio adjusted for BMI in females greater than 50 years of age	26426971	2015	Phenoscanner
rs825453	rs10773049	1.00	0.0276	0.004	9.8E-12	Waist hip ratio adjusted for physical activity	28448500	2017	Phenoscanner
rs825453	rs825453	1.00	0.0243	0.0043	1.8E-08	Waist hip ratio adjusted for smoking	28443625	2017	Phenoscanner
rs825453	rs10773049	1.00	0.0272	0.0046	4.5E-09	Waist hip ratio in physically active indivdiuals	28448500	2017	Phenoscanner
rs825453	rs863750	0.99	0.031	0.005226	3.0E-09	Waist to hip ratio adjusted for BMI adjusted for smoking behaviour	28443625	2017	Phenoscanner
rs9844972		NA	0.0278 unit increase	[0.021-0.035]	1.0E-14	waist-hip ratio	GCST008996	2018-09-14	GWAS Catalog
rs9844972		NA	0.033 unit increase	[0.026-0.04]	5.0E-19	BMI-adjusted waist-hip ratio	GCST008733	2018-12-01	GWAS Catalog
"LD_SNP" indicatesSNPs which were in high LD with the genetic instruments used in our study and also genome-wide significantly associated with the obesity-realated traits.
Abbreviations: CI, confidence interval; LD, linkage disequilibrium; SE, standard error; SNP, single nucleotide polymorphism.

## Sheet: Table S8
Table S8 Directional pleiotropy test using MR-Egger intercepts.
Exposure	Outcome	Estimate	SE	P value
MR–Egger intercept test results using primary datasets
NAFLD (GWAS by Anstee et al.)	PCOS (GWAS by Day et al.)	-0.0331584	0.0565049	0.617
PCOS (GWAS by Day et al.)	NAFLD (GWAS by Anstee et al.)	0.120893	0.093689	0.223
NAFLD (GWAS by Anstee et al.)	Fasting insulin	-0.0213687	0.0142568	0.272659
NAFLD (GWAS by Anstee et al.)	Fasting glucose	-0.0231198	0.017901	0.325647
MR–Egger intercept test results using replication datasets
NAFLD (UKB GWAS)	PCOS (FinnGen & EstBB GWAS)	-0.00694724	0.0304933	0.830952
PCOS (FinnGen & EstBB GWAS)	NAFLD (UKB GWAS)	0.0205199	0.0428942	0.657349
NAFLD (UKB GWAS)	Fasting insulin	-0.019268	0.0123159	0.192754
NAFLD (UKB GWAS)	Fasting glucose	-0.0207296	0.0137168	0.205252
Abbreviations: EstBB, Estonian Biobank; GWAS, genome-wide association study; NAFLD, non-alcoholic fatty liver disease; PCOS, polycystic ovary syndrome; SE, standard error; UKB, UK Biobank.

## Sheet: Table S9
Table S9 Horizontal pleiotropy test using MR-PRESSO.
Exposure	Outcome	Global Test P value
MR–PRESSO global test results using primary datasets
NAFLD (GWAS by Anstee et al.)	PCOS (GWAS by Day et al.)	0.714
PCOS (GWAS by Day et al.)	NAFLD (GWAS by Anstee et al.)	0.005
NAFLD (GWAS by Anstee et al.)	Fasting insulin	<0.001
NAFLD (GWAS by Anstee et al.)	Fasting glucose	<0.001
MR–PRESSO global test results using replication datasets
NAFLD (UKB GWAS)	PCOS (FinnGen & EstBB GWAS)	0.737
PCOS (FinnGen & EstBB GWAS)	NAFLD (UKB GWAS)	0.456
NAFLD (UKB GWAS)	Fasting insulin	<0.001
NAFLD (UKB GWAS)	Fasting glucose	<0.001
Abbreviations: EstBB, Estonian Biobank; GWAS, genome-wide association study; NAFLD, non-alcoholic fatty liver disease; PCOS, polycystic ovary syndrome; UKB, UK Biobank.

## Sheet: Table S10
Table S10 Linkage disequilibrium score regression results on genetic correlations between NAFLD, fasting insulin, fasting glucose, SHBG, BT, and PCOS.
Trait 1	Trait 2	rg	SE	P value
Primary LDSR analysis
NAFLD (GWAS by Anstee et al.)	PCOS (GWAS by Day et al.)	0.7311	0.273	0.0074
	Fasting insulin	0.3309	0.1994	0.097
	Fasting glucose	-0.025	0.1505	0.8679
	SHBG	-0.8418	0.253	0.0009
	BT	0.682	0.222	0.0021
Fasting insulin	PCOS (GWAS by Day et al.)	0.0848	0.0757	0.2627
	Fasting glucose	0.2316	0.0605	0.0001
	SHBG	-0.3191	0.0485	4.7606e-11
	BT	0.2737	0.0378	4.6632e-13
Fasting glucose	PCOS (GWAS by Day et al.)	-0.0433	0.0654	0.5083
	SHBG	-0.1574	0.0458	0.0006
	BT	0.1329	0.0357	0.0002
SHBG	PCOS (GWAS by Day et al.)	-0.3944	0.0601	5.2357e-11
	BT	-0.7483	0.0159	0
BT	PCOS (GWAS by Day et al.)	0.4355	0.0572	2.7228e-14
Replication LDSR analysis
NAFLD (UKB GWAS)	PCOS (FinnGen & EstBB GWAS)	0.273	0.1895	0.1497
	Fasting insulin	0.4268	0.0961	9.0569e-06
	Fasting glucose	0.0529	0.0776	0.4953
	SHBG	-0.6122	0.062	5.6989e-23
	BT	0.4822	0.0554	3.3462e-18
Fasting insulin	PCOS (FinnGen & EstBB GWAS)	0.3403	0.1229	0.0056
Fasting glucose	PCOS (FinnGen & EstBB GWAS)	0.0732	0.0824	0.3738
SHBG	PCOS (FinnGen & EstBB GWAS)	-0.4521	0.1227	0.0002
BT	PCOS (FinnGen & EstBB GWAS)	0.4269	0.1162	0.0002
Abbreviations: BT, bioavailable testosterone; LDSR, linkage disequilibrium score regression; rg, genetic correlation; SE, standard error; SHBG, sex hormone-binding globulin.

[truncated: 1 more sheets: Table S11]
